# Supplementary material for: Tocilizumab for the Treatment of Familial Mediterranean Fever—A Randomized, Double-Blind, Placebo-Controlled Phase II Study
Source: J Clin Med. 2022 Sep 13;11(18):5360. doi: 10.3390/jcm11185360 (PMC9500594; doi:10.3390/jcm11185360)
Supplement: Supplementary file 1 [file jcm-11-05360-s001.zip]

Archive with 1 entries (1 files):
- jcm-1870947-supplementary.pdf
